# Supplementary material for: Maternal circulating metabolic biomarkers and their prediction performance for gestational diabetes mellitus related macrosomia
Source: BMC Pregnancy Childbirth. 2023 Feb 14;23:113. doi: 10.1186/s12884-023-05440-9 (PMC9926775; doi:10.1186/s12884-023-05440-9)
Supplement: Supplementary file 2 — Additional file 2: Table S2. The raw (NPX) data for the Olink Proseek multiplex metabolism assay. [file 12884_2023_5440_MOESM2_ESM.xlsx]

## Sheet: NPX Data
Table S2 The raw (NPX) data for the Olink Proseek multiplex metabolism assay
Assay	CLMP	LRIG1	NPTXR	AHCY	THOP1	CTSO	FCRL1	CD164	DDC	ACP6	TFF2	S100P	ANGPT2	CD2AP	ANGPTL7	CLEC5A	TINAGL1	GLRX	ENO2	NADK	GHRL	SERPINB8	SERPINB6	CDHR5	CCDC80	DIABLO	CA13	SEMA3F	KLK10	PILRB	ANGPTL1	APLP1	ADGRG2	TYMP	GRAP2	LILRA5	ALDH1A1	CD79B	ANXA4	ANXA11	SIGLEC7	ITGB7	QDPR	SNAP23	APEX1	ENTPD5	CLSTN2	COMT	CLUL1
Uniprot ID	Q9H6B4	Q96JA1	O95502	P23526	P52888	P43234	Q96LA6	Q04900	P20711	Q9NPH0	Q03403	P25815	O15123	Q9Y5K6	O43827	Q9NY25	Q9GZM7	P35754	P09104	O95544	Q9UBU3	P50452	P35237	Q9HBB8	Q76M96	Q9NR28	Q8N1Q1	Q13275	O43240	Q9UKJ0	O95841	P51693	Q8IZP9	P19971	O75791	A6NI73	P00352	P40259	P09525	P50995	Q9Y286	P26010	P09417	O00161	P27695	O75356	Q9H4D0	P21964	Q15846
OlinkID	OID01120	OID01121	OID01122	OID01123	OID01124	OID01125	OID01126	OID01127	OID01128	OID01129	OID01130	OID01131	OID01132	OID01133	OID01134	OID01135	OID01136	OID01137	OID01138	OID01139	OID01140	OID01141	OID01142	OID01143	OID01144	OID01145	OID01146	OID01147	OID01148	OID01149	OID01150	OID01151	OID01152	OID01153	OID01154	OID01155	OID01156	OID01157	OID01158	OID01159	OID01160	OID01161	OID01162	OID01163	OID01164	OID01165	OID01166	OID01167	OID01168
C22002388	0.67623	2.82948	2.11295	-0.15547	3.7502	1.12478	3.52524	0.62636	4.55117	1.93935	4.35548	-1.3884	4.66357	5.95035	0.51415	3.04473	4.28473	-0.24789	1.88148	4.31873	2.09581	-1.5027	-1.07842	3.50319	3.89374	0.42821	0.74306	2.20383	-3.24956	3.99104	1.56166	3.89977	0.75064	-1.44828	0.61136	3.81423	2.81648	0.94805	-0.4348	0.87357	2.89167	0.12925	2.63401	1.83132	4.49759	0.89462	1.81151	0.55021	3.47655
C22002370	0.63552	3.22879	4.44276	-0.19322	3.85299	1.01972	3.1682	0.44464	5.62861	1.74697	5.45162	-1.70874	4.48947	6.70069	1.25579	2.58099	3.95627	-0.27836	2.30614	4.09037	1.79069	-0.86118	-1.04387	3.27029	3.84078	0.07597	0.22476	2.72027	-2.92175	3.67475	1.83583	3.57605	0.92	-0.84642	0.71003	3.61934	3.20831	1.0326	-0.66017	-0.2972	2.69461	0.16109	3.39255	1.58343	3.17217	0.92314	1.73411	1.24581	2.58836
C22002400	0.88448	3.46943	3.14462	-0.19086	3.72027	1.11504	3.18861	0.5443	6.38527	2.19031	6.02631	-2.12006	4.19239	5.83796	0.58733	2.69849	4.46853	-0.71179	2.17136	3.32882	2.11738	-1.3122	-0.83917	3.35807	4.42289	-0.16672	0.62099	3.26227	-2.61275	5.24644	2.2991	4.39813	1.06829	-1.33274	0.52466	3.73269	2.5286	1.40762	-0.83182	-1.20629	2.57507	0.29646	3.10448	1.89481	2.081	1.53485	2.03727	1.09254	3.27687
C22002348	1.30943	2.52194	2.89331	-0.00138	3.49315	1.61495	3.55643	0.64514	4.70646	2.55226	7.20263	-1.74616	5.97717	5.10665	0.30054	2.71862	4.18235	-0.6439	1.89576	4.22458	1.2714	-1.8455	-0.76202	2.72934	3.50809	0.9823	0.58354	3.23359	-3.03707	4.38576	1.847	3.25701	0.82532	-0.93036	0.5383	3.91417	2.58695	1.77922	-0.92884	0.23836	2.98533	0.56461	2.90779	1.08348	2.83738	1.4233	2.0387	1.01855	2.77049
C22002372	0.73432	3.48943	2.69333	-0.17538	2.92522	0.6053	3.52718	0.11784	4.67352	2.13813	5.85162	-1.98958	3.62688	4.82903	0.53285	2.17766	3.49114	-1.30605	1.33906	2.77405	2.05154	-2.10309	-1.31426	3.2946	3.35271	0.64248	0.71826	2.24971	-3.492	4.3211	1.56869	3.92965	0.69359	-3.02551	0.86536	3.50764	2.22857	1.27783	-0.75431	-1.43992	2.60871	0.30436	2.35428	2.25072	2.40283	0.39252	1.81089	0.49775	3.05034
C22002364	0.86239	3.52109	3.27664	0.0136	3.43794	0.84186	3.26035	0.28621	5.03531	2.2502	5.31749	-1.90862	4.58175	4.82728	0.37286	2.35758	4.57034	-0.88142	1.57048	3.34323	1.97982	-1.87014	-1.17821	2.93581	3.50147	0.45949	0.94112	3.03919	-3.06536	4.66425	1.86439	4.54716	0.86594	-1.6012	0.34046	3.97987	2.20553	1.42839	-0.65176	-1.18081	2.58665	0.46661	2.36686	0.96063	1.9655	1.16878	1.83885	0.91031	2.3433
C22002363	0.42718	2.79873	2.9701	-0.35789	3.50758	0.81129	3.0687	-0.48319	3.88292	1.7149	6.18323	-2.18953	4.07586	5.14394	0.58062	2.48857	3.70145	-1.03234	1.82587	3.0442	1.45254	-1.87013	-1.48428	3.14802	3.65561	0.41804	0.37351	2.29812	-3.37369	4.52286	1.8445	4.14631	0.55888	-1.75864	0.33736	3.65098	2.25286	0.87469	-0.99066	-1.109	2.76529	0.15264	2.27767	1.46191	1.76817	0.60181	1.96531	-0.21716	3.35592
C22002396	0.88714	3.33325	2.76823	-0.20726	3.71907	0.92573	3.29238	0.67003	3.79083	2.11963	6.7066	-1.97264	3.8592	5.01203	0.35106	2.2753	4.47336	-0.8108	2.05616	3.25545	0.74863	-1.20899	-1.19232	3.29458	3.62801	0.91659	0.83426	2.53447	-2.92657	3.87557	1.88093	3.45777	0.95542	-1.45954	0.83363	3.68432	2.49467	1.26821	-0.97223	-0.83419	2.64467	-0.03155	2.63105	2.21607	2.70513	0.95028	1.68818	0.49751	3.16027
C22002376	0.85667	3.3677	2.87274	-0.06119	4.43892	1.33561	3.52011	0.65889	5.34344	2.01865	5.47384	-2.14294	4.67908	6.57955	0.33701	2.44485	4.9078	-0.52464	2.73819	4.19645	2.51918	-1.22122	-0.90105	3.36028	4.33068	0.13131	1.06368	2.55497	-2.62867	3.40217	2.25835	3.69931	1.24958	-0.88982	0.81265	3.57013	3.41293	0.98402	-0.60427	-0.6245	2.89272	0.18078	3.50407	1.75162	2.78485	1.36108	2.11357	1.21196	4.06723
C22002430	1.50012	3.27942	2.4593	0.09015	3.27821	1.09235	3.08501	0.39016	3.94918	1.98365	4.94667	-2.01927	5.53114	5.28577	1.43227	2.50071	3.92619	-0.86169	1.58309	3.9046	1.55725	-1.26887	-1.12557	3.41914	3.85158	0.50815	1.3786	2.78195	-3.70965	4.7427	1.91409	2.73492	0.8586	-1.44472	1.25622	3.71932	2.55148	1.14768	-0.68578	-0.02018	2.79126	0.09056	2.05497	3.03752	3.35531	0.77129	2.02259	1.11888	3.26161
C22002358	0.47937	2.82176	2.40371	0.34267	4.03849	1.26004	4.04428	0.54988	5.35062	1.75645	7.47896	-2.2062	5.19451	5.74272	0.49005	2.80912	4.58021	-0.64295	2.24238	3.63237	0.05098	-1.59099	-1.35259	2.35496	3.83871	0.03641	0.97452	2.45485	-3.75236	3.47079	2.04176	3.28288	0.54297	-1.15193	0.8026	3.78017	3.25828	1.24538	-0.98038	-0.51509	2.46969	0.13325	3.09244	2.48656	2.82557	1.27038	1.7859	1.29365	2.06269
Sample Control	0.77005	2.19062	2.80694	-0.20793	3.70043	0.89992	3.9884	0.60557	5.02015	2.21084	4.86729	-3.403	1.0203	6.41914	0.56151	2.24311	2.45643	-1.91588	2.06941	3.7475	0.92894	-2.25554	-0.28169	2.43297	4.13525	0.98922	3.97618	2.02871	-2.99849	3.75457	1.63033	6.6483	0.61209	-1.75379	3.59393	3.34762	1.28585	1.3905	-0.75404	-0.17597	2.95793	0.32964	2.27424	4.57728	0.54895	0.77412	2.77846	1.74419	2.57597
C22002408	0.88752	3.05261	3.75571	0.10875	3.49589	1.18731	3.87327	0.50926	3.679	2.19382	6.49031	-1.66863	4.79623	5.83024	0.22269	2.44779	3.80394	-0.916	1.97253	3.97014	2.21072	-1.32963	-1.08569	3.01686	3.58077	0.3947	0.70478	2.46696	-3.39788	4.67727	1.48267	3.71173	0.72268	-1.14461	0.6925	3.71947	3.07458	1.16816	-0.85892	-0.62576	2.79371	0.27179	2.773	1.61954	3.19701	0.6951	1.76192	0.88972	2.60383
C22002375	0.70384	2.99524	2.16663	0.22703	3.2309	0.72431	3.367	0.47333	4.22309	1.66341	5.22298	-2.38744	4.78552	5.20169	0.75767	2.5558	3.74502	-1.53796	1.15748	4.13856	0.30686	-1.32167	-1.28939	3.26783	4.09113	0.51609	0.81261	2.32468	-2.65705	4.66941	1.94161	3.29558	0.45558	-1.39893	0.88101	3.97088	1.82245	1.17907	-0.87418	-0.5468	2.64964	0.37728	2.16783	2.04913	3.28009	0.5181	1.85556	0.69912	3.30568
C22002382	1.23524	3.16344	1.98	-0.40169	3.71775	0.91065	3.26246	0.97966	4.12952	2.33905	5.69765	-1.78179	4.45866	6.00626	0.92172	2.38573	4.25397	-0.26931	1.86378	3.9755	1.46771	-1.42494	-0.95239	3.31587	3.73532	0.44778	1.4359	2.86683	-3.12175	4.67391	1.62815	2.2987	0.87863	-0.99873	1.22632	4.1723	2.65604	1.26283	-0.6532	-0.09231	2.70455	0.07728	2.68977	2.77804	3.71427	0.96036	1.86877	1.33076	2.97665
C22002409	0.71513	3.22705	2.07213	-0.21924	3.77628	0.93992	3.0484	0.49329	4.20396	1.77675	6.0523	-2.41918	3.99204	4.89653	0.40344	2.55409	4.06451	-1.19504	1.38752	3.20592	1.07641	-1.83717	-1.08109	3.52283	3.79587	0.63818	0.01305	2.55243	-3.11884	3.62924	1.84401	2.99831	0.62545	-1.88238	0.49483	3.45854	2.17408	0.90761	-0.90334	-1.11909	2.57615	-0.18946	2.08045	1.7472	2.40636	0.7144	1.38191	-0.34116	2.84878
C22002426	1.12346	2.80341	2.59708	0.42507	3.61343	1.40614	3.68184	0.71458	5.51774	1.74574	5.95429	-2.46058	5.07894	5.75881	0.36412	2.52609	3.86888	-0.774	1.69601	3.96441	1.20697	-1.85636	-1.08234	3.26558	3.5866	-0.10036	0.5726	2.6654	-3.14318	4.82042	1.38429	3.03741	0.54945	-0.8404	0.59071	3.52578	3.63449	1.28466	-0.82151	-0.67304	2.80539	-0.00423	3.21101	1.75717	2.97413	0.86791	1.79399	1.23142	3.34412
C22002354	1.71007	3.80494	3.35121	0.63491	4.41275	1.90564	4.50685	0.7947	6.06288	2.26265	6.93554	-2.45178	3.54696	5.68548	0.73242	3.28838	3.91438	-0.92944	1.79042	3.69887	1.90996	-1.52789	-0.44733	3.75977	4.35695	0.85564	0.72582	3.01347	-2.3724	6.2037	2.04817	4.79262	1.4869	-0.12977	0.88874	4.05998	3.40732	1.76197	-0.95422	-1.12866	3.4185	0.74866	3.22112	1.23404	2.75255	0.73328	2.13294	0.6638	3.56882
C22002395	0.89078	2.85716	3.59331	-0.1031	3.60717	1.18333	3.32376	0.8341	3.89415	1.97252	5.11479	-1.49733	5.62381	5.91879	0.46532	2.42153	4.01569	-0.52599	1.62835	3.66377	0.43773	-1.27966	-1.01979	3.27565	3.49736	0.72925	0.31256	2.79554	-3.03054	3.83094	1.8573	3.08095	0.90531	-1.45804	0.73671	3.87709	2.6346	1.45726	-0.38703	-0.7115	2.77528	0.12757	2.85271	1.67813	2.92589	1.30107	1.90094	0.90565	2.79989
C22002371	1.00928	3.30126	3.04717	0.22188	4.09468	1.00422	3.50216	0.75132	4.69212	1.74842	5.37298	-1.46423	4.83885	6.04872	0.5021	2.84717	3.77142	0.31533	2.13795	4.72779	0.74571	-0.50194	-0.84123	3.29832	3.73239	0.71618	0.40608	2.62423	-3.07331	3.87301	1.59631	3.9105	0.88344	-1.02453	0.66586	4.03058	3.5069	1.1474	-0.27408	1.08746	2.79467	0.24192	2.89045	1.62177	3.87598	0.76909	1.79386	1.76871	2.53004
C22002347	1.01353	3.06059	2.54092	0.4475	4.24588	1.56311	3.46596	1.26927	5.33582	1.98575	6.22309	-1.01843	5.78378	5.83388	0.69025	3.38703	4.84248	-0.11506	2.09029	4.78945	1.28467	-0.73785	-0.6957	3.58057	3.48227	0.16511	0.64542	3.17409	-2.83213	5.92661	1.91862	3.58069	1.32897	-0.17466	0.34342	4.17637	3.57464	1.35326	-0.21871	0.6101	3.33381	0.42756	3.20049	1.22748	4.31037	1.71301	1.81186	1.09579	3.29757
C22002406	0.39347	2.81101	2.30775	0.15901	3.66191	0.6064	2.67345	0.81173	4.54604	1.98622	4.5026	-2.15869	4.74924	4.84014	0.04613	2.74436	3.62567	-0.90205	1.55616	3.96608	1.44529	-1.91153	-1.09299	2.70706	3.29475	0.89665	1.45159	2.53101	-3.30635	5.20857	1.46262	3.4042	0.63405	-1.19329	0.63048	3.64901	2.9449	0.85701	-1.02715	-0.26977	2.46567	-0.08303	2.43344	2.07821	3.44347	0.74648	1.3641	-0.05019	2.03105
C22002405	0.75426	2.45165	2.40842	0.26606	3.72756	0.69146	3.20422	0.41802	6.16051	0.94529	4.71502	-2.13651	3.35151	5.6756	0.67207	2.67361	4.13632	-1.13754	1.76959	3.80928	1.69908	-1.76071	-1.28796	2.1185	3.5008	0.39713	0.61779	2.46128	-3.25361	5.48691	1.54489	2.62855	0.60714	-1.29526	0.51433	3.59454	3.59242	1.12008	-0.73884	-0.87881	2.82762	0.24709	3.16652	1.04863	3.16321	1.03286	2.07969	0.47337	2.69069
Sample Control	0.81543	2.47494	2.87479	-0.39419	3.71894	1.00324	4.03023	0.82285	5.10016	2.07905	4.85369	-3.74705	0.97386	6.67072	0.66151	2.21553	2.49646	-1.8345	2.23913	3.8207	0.94222	-2.30729	-0.10535	2.47074	4.08317	0.95058	4.18341	2.0302	-3.09638	3.75122	1.73546	6.73368	0.62268	-1.59014	3.96748	3.44787	1.45153	1.4152	-0.89773	0.41941	2.99179	0.35699	2.3893	4.80735	0.71397	0.70641	2.64157	1.83841	2.56398
C22002367	0.74396	3.35624	2.61183	-0.15449	3.70005	1.35346	3.56749	0.50797	4.74165	1.862	5.34528	-2.08026	4.63059	5.65459	0.88618	2.6452	3.56899	-0.74954	1.7096	3.54231	1.70016	-1.78957	-1.13636	3.27102	4.23981	0.37142	0.90745	2.83773	-2.38245	5.43938	2.01979	4.56769	0.84513	-1.16559	0.8148	4.23216	2.49085	1.19651	-0.765	-1.0686	2.95974	0.08857	2.41296	2.68534	2.07697	0.96585	2.01054	0.08109	3.03359
C22002403	0.67292	3.03111	2.46415	0.07968	3.94779	1.04933	3.35424	0.47108	4.87196	1.75686	4.97021	-0.41192	3.65813	4.77174	-0.04901	2.41887	3.39385	0.20353	2.0284	5.85378	0.55206	0.15036	-0.51631	2.98566	3.50385	0.91095	0.58468	2.69986	-2.93266	3.49447	1.48599	3.5208	0.75944	-0.65496	0.97048	3.64759	3.51795	0.9962	0.41049	2.8247	2.77534	0.17116	2.98314	1.95676	6.77199	0.78453	1.84698	1.90293	2.39948
C22002419	1.2287	3.7254	2.39247	0.13406	4.03603	1.63136	3.71812	0.88575	3.638	2.7424	7.09149	0.96495	4.19947	5.71106	0.92484	3.14266	4.31365	1.26425	2.2353	7.01071	0.87188	1.46672	0.53824	3.29452	3.99728	1.52683	1.35481	2.99317	-2.50571	5.50345	1.54406	3.48598	1.10181	0.54644	1.33067	4.51798	2.86912	1.49188	1.6003	4.37508	3.10183	0.25927	3.19819	2.70524	7.55127	0.89841	1.97676	2.56512	3.49941
C22002417	0.98028	3.46171	2.40362	-0.40986	3.88089	0.90338	3.88899	0.50619	5.63324	2.24706	6.38909	-2.50258	3.80741	6.1151	0.53113	3.03244	4.43856	-0.58332	1.95759	3.54115	0.59355	-1.67798	-1.14506	2.54737	3.97552	0.3205	1.10017	2.4584	-3.13508	5.57559	1.64722	3.59512	0.37	-1.00049	1.01017	4.09195	2.80979	1.91217	-0.9331	-1.22807	2.86835	0.75914	2.85223	1.96657	2.76022	0.89388	1.84993	0.18756	2.84084
C22002386	0.62138	2.94754	2.49683	0.08339	4.26155	1.03132	3.24563	0.55756	4.40176	1.32565	4.20877	-1.57357	4.54043	6.50213	0.28566	2.84456	3.50789	0.19596	2.74591	4.88085	1.88575	-0.89088	-0.90607	2.96854	3.67426	0.50179	1.35317	2.41705	-3.03081	4.85852	1.43859	3.46513	0.66514	-0.92715	1.12481	3.99106	3.81722	1.14612	-0.53736	0.49271	2.77831	0.16548	3.11705	2.40037	4.6646	0.62497	1.68918	0.90056	3.16981
C22002402	1.26423	3.69739	3.02952	0.03209	4.45347	1.30706	3.87048	1.00007	5.7376	1.41167	4.31635	-2.12712	4.91772	6.34734	0.57407	3.40055	4.36606	-0.54698	2.47978	3.88236	0.85563	-1.02671	-0.47167	3.32836	4.61108	0.01335	0.95002	2.93825	-2.73066	5.72671	2.27807	3.93862	1.92163	-0.02084	0.79121	4.35015	3.46616	1.77849	-0.86104	-0.50102	3.22137	0.2247	3.39118	2.0961	2.55253	1.11119	2.29904	1.49274	3.87449
C22002428	0.4615	3.02054	2.33499	0.03901	3.80375	1.0653	3.03491	0.30528	4.44995	2.0594	3.18467	-2.10206	3.78227	5.42676	0.73338	2.0152	4.17163	-0.95596	1.42432	3.68273	2.12274	-1.48089	-1.30501	2.91235	3.68599	0.03665	0.60981	2.69818	-3.23561	4.12296	1.78165	3.26905	0.79288	-1.31103	0.5597	3.36563	2.64033	0.94915	-1.0117	-0.87516	3.24339	0.00251	2.52701	1.52645	3.00795	0.54429	1.34563	-0.28457	2.61373
C22002380	1.2366	3.18606	2.52437	-0.11586	4.89371	1.49394	3.78043	0.9308	6.72196	1.50555	4.65375	-2.11338	3.78765	6.39831	1.13637	3.34728	4.54673	-0.09852	2.69444	4.26271	0.78722	-0.2312	-1.44154	3.17618	4.60804	0.90427	1.20931	3.12231	-2.38608	5.21101	1.94986	3.72302	1.34814	-0.77737	1.36259	4.66924	3.92839	1.02288	0.03314	0.36321	3.54298	0.21212	4.02245	2.62275	3.99024	1.48882	2.74427	1.85282	4.07367
C22002374	1.21569	3.4849	3.39878	-0.15016	4.09606	1.57019	3.87631	0.87962	5.23535	2.30484	5.28945	-2.05202	4.57279	6.53414	0.91012	3.40465	4.00989	-0.0364	2.60699	4.85507	1.03755	-0.78955	-0.4521	3.51947	4.08646	0.2409	1.12991	2.79002	-3.0141	5.0566	2.02924	5.31488	1.16346	-0.65463	1.07118	4.48358	3.33537	1.51758	-0.64445	0.27742	3.31023	0.39816	3.32042	2.52415	4.15523	0.93064	2.10035	1.36348	3.86956
C22002349	0.31063	3.0422	3.86426	-0.06265	3.54166	0.77822	3.56278	0.27928	4.55013	1.7101	3.93107	-1.86713	4.1359	5.31914	0.25947	2.73093	4.0887	-0.37492	1.78182	4.4933	1.69836	-1.29051	-1.19314	2.59856	3.99845	0.41885	0.48342	2.2073	-3.51104	4.33573	1.63027	3.93455	0.78325	-1.15518	0.67764	3.23633	2.65137	1.0984	-0.47796	0.6122	2.52775	0.27104	2.85884	1.83622	4.68033	0.72761	1.7396	0.39769	2.76756
C22002429	0.76371	3.43005	2.16615	-0.22893	3.91405	1.21242	3.62062	0.58155	2.72906	1.11436	4.18863	-2.35912	3.71715	6.52043	0.77267	2.95199	3.85021	-0.33098	2.39854	3.43206	0.14455	-1.68694	-1.31638	2.96735	3.46616	0.43674	1.08921	3.09567	-3.79398	5.21878	1.8133	2.32979	1.03364	-1.60691	1.14822	4.46864	3.16032	1.16871	-0.79752	-0.51953	2.73118	-0.1067	3.19026	3.25374	2.69665	1.06188	1.50824	0.53006	3.18382
C22002385	0.86288	3.20717	2.61185	0.18745	4.08928	1.14302	3.62488	0.65765	4.50482	2.00361	4.84889	-2.13457	4.75319	6.0657	0.92573	2.96681	4.48683	-0.35259	2.24776	3.80689	2.8223	-1.11659	-1.07131	3.73944	3.82334	0.0476	1.30906	2.71616	-3.08757	4.73074	1.81136	3.51829	1.24934	-1.35715	0.96081	4.12102	3.05184	1.06617	-0.70134	-0.10239	1.9783	0.47208	3.06578	2.77114	2.99768	0.73577	1.77482	1.36091	3.60933
C22002422	0.84427	3.00973	1.50554	-0.10817	3.52167	0.60026	2.90758	0.29878	4.57018	1.85632	5.52326	-2.50726	5.46543	4.73416	0.26288	2.46145	4.00264	-1.17297	1.20705	3.23577	0.25715	-1.98222	-1.36895	3.08645	3.52353	1.05727	0.64548	2.29497	-3.415	4.44782	1.67878	2.3271	0.79975	-1.7238	0.31848	3.48402	2.5868	0.86017	-1.09461	-1.78782	2.54469	0.53111	2.30498	1.38417	1.72697	0.62824	1.53549	-0.14281	3.0402
C22002423	0.94793	3.51266	2.67015	1.56994	4.03481	1.17854	3.07287	1.00376	4.88487	3.1092	6.62779	1.34979	5.21078	6.14554	1.06789	4.3936	4.29028	1.89388	2.22819	9.36437	1.69494	3.19068	1.74939	3.38318	4.2839	1.89698	4.42584	2.76773	-3.44186	5.77368	1.71105	3.44504	1.19039	0.40577	1.86932	4.60656	3.03364	1.09041	2.83628	5.28719	3.44418	0.33089	3.99741	3.1343	8.41208	0.87641	1.7781	2.81725	3.16803
C22002399	0.87688	2.85561	4.09593	-0.30402	3.96794	0.70582	3.51895	0.41968	4.291	1.94467	4.39558	-2.17584	4.08556	5.24658	0.49081	3.00919	3.39472	-0.75051	2.20445	3.8275	1.68913	-0.81564	-0.99392	2.50954	4.03215	-0.24286	0.82369	2.74453	-3.03467	4.0901	1.70506	2.91258	1.23254	-1.15832	0.90262	4.15436	2.69913	1.37864	-0.72799	-0.51453	3.19527	0.40755	2.54547	1.92488	2.71709	0.68321	1.98094	0.15739	3.14268
C22002368	0.89665	3.45939	1.99861	0.05112	3.55385	0.92888	3.30947	0.48915	3.43739	2.03395	5.38857	-1.08908	4.45094	5.39456	-0.07087	2.8454	4.25591	-0.28851	1.62262	4.38872	1.46228	-1.80192	-0.97402	3.24212	3.80688	0.81849	0.91954	2.60425	-3.01964	4.62908	1.55734	2.11105	1.05854	-1.30051	0.79943	3.58916	2.52775	1.33577	-0.20915	1.02424	1.85139	0.28925	2.35125	2.24779	4.42393	0.56019	1.61828	0.69409	2.82708
C22002390	1.50302	3.76065	2.97232	-0.22214	4.00368	1.81809	3.47881	1.14297	4.71653	2.97234	6.10944	-2.0121	6.22977	6.52591	2.41835	3.00498	4.82307	-0.31979	2.19715	3.95063	1.3906	-1.52589	-0.2941	3.58517	4.58706	0.18538	1.82509	3.38784	-2.58064	5.43902	2.28239	3.1866	1.34919	-1.13083	1.93207	4.14149	2.80846	1.68646	-0.7809	-0.22403	3.18291	0.35871	2.97767	2.82361	3.06001	1.42812	2.00701	0.56636	4.88831
C22002397	1.23163	3.26583	2.21893	-0.04558	3.55636	1.05859	3.45786	0.78326	4.23821	1.81231	5.28582	-1.99885	3.24326	5.30621	0.46837	3.01087	3.8681	-0.24523	2.42925	4.27666	1.08101	-0.8707	-0.87369	3.2624	3.59033	0.51552	0.40359	2.71468	-3.38154	4.83232	1.69621	2.98137	0.91802	-1.16656	0.87793	4.00394	3.15327	1.16601	-0.67334	-0.18042	2.66158	0.30236	3.03751	1.38699	4.33085	0.8789	2.01848	0.68001	2.25325
C22002369	1.49269	3.3884	3.17109	1.05608	4.89396	1.40664	4.31826	1.18827	5.73453	3.35925	4.98725	0.68329	5.56225	6.90192	0.35459	3.30039	5.57584	1.44494	2.86858	8.56209	1.5024	1.57525	1.23341	3.93109	4.23255	1.19007	2.19168	3.43602	-1.91203	5.8263	1.87118	3.99515	0.85798	0.31888	1.44563	4.92368	4.32323	1.69204	2.09852	4.46882	3.67464	0.52684	4.34056	2.32395	6.36727	1.23118	2.36383	2.78467	3.49695
C22002416	1.51816	3.31492	2.26096	0.21347	4.20446	1.20958	3.87651	0.89184	5.15601	1.93212	5.51127	-1.19395	3.81339	6.53215	0.9606	3.33619	3.854	0.46396	2.73712	5.30683	0.55676	-0.28689	-0.41748	2.84699	4.24494	0.95662	1.2263	2.65323	-2.91488	4.48106	2.23838	3.49071	0.95354	-1.12601	1.13175	4.60507	3.5189	1.6166	-0.24366	0.69387	3.01579	0.18402	3.41122	2.41705	4.53306	1.11151	2.07887	1.5623	3.53165
C22002431	0.7261	2.88046	2.43132	-0.48677	3.74718	1.09846	3.30414	0.55285	4.62217	2.41438	5.68207	-1.02935	3.11712	6.17809	0.82809	2.48682	4.06009	0.07927	2.08877	4.84048	-0.08605	-0.97455	-0.939	3.48019	3.87269	-0.11315	0.76946	2.78291	-3.13695	5.2561	1.98867	3.24369	1.18514	-1.04935	0.72817	4.3094	3.30319	1.09709	0.03497	1.44453	2.60033	0.17573	3.15437	1.83982	4.86212	0.72361	1.82927	0.68267	4.48435
C22002432	0.84077	3.20526	4.69182	0.2719	4.33263	0.96278	3.51282	0.93556	5.57515	2.15396	4.27369	-0.82179	4.33536	6.22208	0.69748	3.45594	4.49002	0.62501	2.74345	4.92616	1.05304	-0.60898	-0.61798	2.73579	4.39452	-0.10329	1.45159	2.94524	-2.90023	5.15183	1.81481	2.80892	0.82933	-0.79481	1.343	4.05415	3.53111	1.06955	0.19708	1.50392	3.13206	0.31255	3.78792	2.94203	4.3695	0.8199	2.01488	1.96785	3.02478
C22002398	0.78146	3.43092	4.98023	0.2024	3.46123	1.28659	3.55641	0.76929	4.31243	1.99555	5.76693	-2.04887	5.57416	5.78473	1.64802	2.34415	4.80728	-1.19522	1.9338	3.48237	1.39285	-1.83885	-1.22558	3.57608	4.63393	0.30285	1.18065	2.666	-2.93012	4.69431	2.01971	3.99042	0.95441	-0.98629	0.94891	4.2392	2.98336	0.94217	-1.01916	-1.2662	2.91192	0.18851	3.11229	2.56988	1.44378	0.90984	2.22817	0.9323	3.35429
C22002414	0.77518	2.95259	2.41425	-0.42723	3.65612	1.29491	3.39395	0.17886	4.24419	1.87844	7.39631	-2.5722	3.04271	5.49373	0.64696	2.97715	3.88408	-1.15027	1.85509	2.51879	0.83794	-1.66361	-1.50591	2.96548	3.53614	0.47939	0.24132	2.14669	-3.67675	4.74968	1.7288	3.17301	0.79421	-1.86038	0.43623	3.75776	2.51514	1.04311	-0.92061	-1.65188	2.66624	0.02779	2.47519	1.591	1.47388	0.51657	1.66623	0.31606	2.38924
C22002404	0.75415	3.3225	2.24735	0.13106	3.75825	0.90242	3.27287	0.55911	4.16924	1.68355	5.96657	-2.3366	5.22957	5.84202	0.32851	2.66912	4.06251	-0.96963	2.08599	3.27468	1.48381	-1.81256	-0.46107	3.10812	3.62397	1.1998	3.31245	2.69164	-3.08518	4.64389	1.50517	3.14156	0.84821	-0.80508	3.16477	3.60282	2.30894	1.04981	-0.5934	-0.54124	2.76498	-0.04574	2.77975	4.43752	1.33473	0.85003	1.724	1.16322	2.97284
C22002378	0.7341	2.90046	2.28735	0.01874	4.01922	0.95648	3.54106	0.67875	4.10105	1.63885	6.07941	-0.91078	3.95128	6.03966	0.2085	2.73338	4.02754	0.08627	2.21117	4.96942	1.20871	-0.39196	-0.82085	3.27488	3.57744	1.03073	1.18879	2.4129	-3.39928	3.69177	1.28829	2.63616	0.71829	-1.07847	1.11075	3.50818	2.88821	0.85977	-0.07616	0.6928	2.43184	-0.13259	3.48836	2.65567	4.62327	0.392	1.79625	0.68889	3.57976
C22002365	0.27718	2.60357	2.76604	-0.33701	3.43223	1.1967	3.07665	0.99339	5.30632	1.22655	6.33994	-2.07423	5.45723	5.80509	0.78558	2.18036	4.11517	-0.92885	1.78048	3.2021	1.12329	-1.83569	-1.20809	2.16489	3.69127	0.36271	1.04203	2.47941	-3.03971	3.20951	1.87058	3.38659	0.92781	-1.34218	1.08925	3.31036	2.90319	0.91745	-0.9863	-0.80005	2.73513	0.05833	2.49638	2.08106	2.83685	0.969	2.07874	-0.11424	3.59275
C22002387	1.0406	3.87107	3.17332	-0.22002	4.11636	1.39888	4.09057	0.85402	5.0956	2.59255	5.05434	-2.22495	5.10579	5.78879	0.56731	2.73345	5.0439	-0.60519	2.07577	3.6612	2.31997	-1.08946	-0.67663	4.00154	4.30214	0.99192	0.75754	3.23752	-2.63627	4.07818	2.36791	4.44803	1.32069	-1.09856	0.53847	4.04067	2.57557	1.40594	-0.53616	-0.79106	3.3669	0.21386	2.84123	2.14175	2.44333	1.08807	2.46407	0.53688	4.0906
C22002377	1.17174	3.49937	2.41895	-0.03983	3.32917	1.24036	3.47517	0.44128	4.61633	2.13331	5.51594	-2.7979	4.54027	4.81461	0.31272	2.27163	3.83397	-1.41322	1.67745	3.1247	1.22605	-2.13271	-1.18167	2.84869	3.93922	1.0364	0.44223	2.54168	-2.77178	5.11334	1.69318	3.53334	0.63066	-1.21925	0.59234	4.25127	2.11602	1.15867	-0.94958	-1.4688	3.02271	0.37483	1.98159	1.57569	2.16715	0.96423	2.03542	0.25809	4.35951
C22002384	1.29672	4.00722	2.34355	-0.10104	4.46114	1.50804	3.97269	0.97634	5.11505	3.06541	8.36142	-2.36187	5.30892	6.56596	1.34857	3.15822	4.32507	0.26854	2.96345	4.3824	1.98095	-1.02418	-0.43097	3.72383	4.73656	0.88829	1.43979	3.63727	-3.14641	5.73831	2.31331	3.36249	1.25013	-0.24016	1.60287	4.56058	3.25733	1.78875	-0.52977	0.38528	3.18361	0.28301	3.42975	2.57481	3.8111	1.17617	2.05467	0.05756	3.59312
C22002360	1.5389	3.03894	2.57718	-0.13119	4.01804	1.14854	2.78278	0.79942	4.73899	1.73724	4.62576	-0.7463	4.43941	5.57265	0.85206	3.4408	4.55365	-0.17283	2.07513	5.69779	1.8215	-0.64145	-0.45481	2.45815	4.18566	0.01947	0.97605	2.82473	-2.76651	4.03215	2.33126	4.51034	1.049	-0.56076	0.90437	3.57513	2.96138	2.20128	-0.29138	1.5515	3.05921	0.32631	2.70805	2.34018	5.77405	1.07523	2.60903	1.28785	5.0637
C22002391	0.7736	3.2031	2.5598	-0.44275	3.64501	1.17376	3.45193	0.75506	4.55744	2.26407	4.7009	-1.37215	4.03443	5.53112	0.35944	3.35145	4.30575	0.03873	1.63315	4.80986	1.61811	-1.02141	-0.71722	2.84504	3.05533	0.91312	0.47999	2.88596	-3.15398	5.15833	1.56502	3.07215	0.84963	-1.13937	0.12214	3.68763	2.95355	1.30938	-0.16176	1.08663	2.98685	0.29927	2.44269	1.12403	5.16258	1.21679	1.41523	0.78629	2.93639
C22002410	0.9512	3.60085	2.32939	-0.27412	3.46626	1.20347	3.42957	0.42329	5.06753	2.30997	5.59531	-2.6418	3.34358	4.82784	0.83702	2.32831	3.98081	-0.89384	1.58626	2.91184	0.5052	-1.56491	-1.093	3.41885	3.88968	0.1439	1.12584	2.21745	-2.97829	4.06887	1.81815	3.65028	0.89366	-0.86703	0.86281	3.57293	2.52009	0.83066	-0.9651	-1.47477	2.62135	0.13735	2.50928	2.23159	2.09236	0.35784	1.6596	0.13548	3.11872
C22002421	1.11561	3.07673	2.69625	0.65599	3.92039	0.92495	3.35666	1.02365	5.53472	1.97473	4.11533	0.60119	4.4582	5.39003	0.69698	2.57878	3.93784	1.12075	1.95316	7.81301	1.58748	1.41686	0.43391	3.27374	4.66268	1.14369	0.88537	2.97983	-3.13763	3.99838	1.79986	3.46547	0.42262	0.53864	0.87151	3.6705	3.85353	1.10715	1.62663	4.07296	2.83108	0.13733	3.74926	1.95105	6.74882	0.65681	1.98519	2.48366	2.70428
C22002383	1.2887	3.29348	2.98927	-0.03244	3.7671	1.30659	3.23297	0.89814	5.23441	1.97622	4.39747	-1.21748	4.21224	6.13507	0.29128	3.59797	4.46449	-0.2839	2.46006	4.17584	1.65038	-0.74468	-1.05005	2.7982	3.62179	0.65086	1.80314	2.78666	-3.16482	5.24213	2.03471	4.30175	0.71143	-1.034	1.08203	4.28521	3.17888	1.14115	-0.16367	-0.13345	2.94558	0.34014	3.00234	2.24236	3.26048	1.1045	1.77135	1.17642	3.14672
C22002381	0.99795	3.58268	5.36276	-0.22547	4.27462	1.54168	3.7469	0.58214	5.3051	2.20653	5.96245	-2.41155	4.11721	6.59619	0.96104	2.75006	3.89339	-0.41325	2.20156	2.96103	1.62197	-1.58633	-1.0411	3.09403	4.30327	0.19296	1.03142	2.98478	-2.68087	4.91661	2.25097	4.143	1.17606	-0.93411	0.81487	4.58729	2.96703	1.32614	-1.03295	-1.55361	3.17604	0.47701	3.20855	2.44648	1.77488	1.32255	1.93635	0.68057	3.88813
C22002389	0.91924	2.93953	4.52206	-0.10976	3.68667	1.02576	3.10124	0.57529	4.3615	1.69898	5.5458	-2.01134	3.40895	6.51274	0.55129	2.44998	4.00367	-0.65482	1.81551	4.06132	0.76803	-1.23649	-1.16381	3.18507	3.30421	0.61222	0.86783	2.78205	-3.62796	3.43434	1.55914	2.87657	0.65953	-2.18296	0.67752	3.18494	2.57848	0.99332	-0.82123	-0.20098	2.47929	0.09966	2.85675	1.82404	3.53876	0.37017	1.95677	1.04238	2.60915
C22002373	0.4081	3.0529	2.61187	-0.36863	3.54839	1.06393	2.85305	0.71181	4.38019	2.19381	5.03099	-0.91939	3.58932	5.49522	0.91409	3.00516	4.05384	-0.31065	1.58205	4.31964	1.97733	-0.56605	-0.85531	3.75708	3.58858	0.40665	0.89861	2.4407	-3.16714	3.60724	1.72611	3.43303	0.83524	-1.65613	0.59371	4.09338	2.77811	0.86241	0.02223	0.5774	2.85188	0.3047	2.61759	1.95054	4.50155	0.92221	2.18754	1.27821	2.75285
C22002401	1.59297	3.86381	2.65498	0.10605	4.41819	1.32301	4.07084	0.82371	5.23986	2.28254	6.39874	-1.28051	5.49488	7.34119	1.87226	2.94873	4.19258	0.57823	2.8185	5.36408	1.82588	0.22041	0.13172	3.61329	4.28858	0.50898	1.77595	3.33907	-2.29219	5.39394	2.59558	4.04062	1.00998	-0.76942	1.00705	4.74339	3.50578	1.57848	-0.14192	1.55548	3.3731	0.34975	3.57191	2.60274	4.38857	1.44509	2.03078	1.51598	3.07199
C22002418	0.80182	2.9009	3.96232	-0.03965	3.92656	1.0324	3.1165	0.58866	5.49537	1.92584	7.06434	-1.76245	4.81273	5.33657	0.40607	3.18263	4.74543	-0.44938	2.08131	4.58879	1.80221	-0.68081	-0.64904	2.80247	3.89205	0.6361	0.63178	2.61788	-2.47763	4.85201	1.88021	3.72504	1.1267	-0.95954	0.79758	3.93987	3.27394	1.2041	-0.41612	-0.00094	2.96822	0.20411	3.09606	1.37422	4.50953	1.33585	2.13009	0.98778	3.46965
C22002357	1.14672	2.87513	3.44278	-0.13271	4.09064	1.4332	4.76558	1.01435	5.52424	2.21093	5.9186	-1.86525	5.06138	6.50327	0.60519	3.35427	5.14329	-0.41242	2.16583	4.14565	1.24694	-1.06822	-0.60667	3.47002	4.28833	-0.01764	1.72366	3.46743	-2.44162	5.42163	2.01337	4.55848	1.69824	-0.66779	1.26523	4.29917	3.40554	1.79535	-0.54049	-0.18414	3.53219	0.50559	3.00296	2.38514	3.71477	1.39105	2.68628	0.60184	3.72939
C22002411	1.07676	3.74017	2.79028	0.42178	4.29898	1.8269	3.7229	0.507	4.89955	1.96244	5.02147	-2.22289	6.31729	6.2188	0.41945	1.97227	3.84848	-0.59442	2.01	3.15295	1.59306	-1.73608	-0.99526	3.07267	4.11536	-0.08369	0.97262	3.05853	-2.67056	5.83638	1.85455	3.59352	1.12833	-0.40499	0.98233	2.80929	3.48452	1.4567	-0.73928	-1.51887	3.23511	0.31353	3.15394	2.47761	2.13797	1.01425	1.80915	1.39869	3.63656
C22002366	1.01062	3.53624	2.79321	-0.36111	3.73287	1.36274	3.14409	0.84127	4.49299	2.29343	5.98061	-2.11015	5.19337	6.56454	0.87496	2.74985	4.06223	-0.13709	2.1318	3.19652	0.66176	-1.35275	-0.9718	3.79043	3.76322	0.78588	0.40915	2.91346	-2.94305	3.83792	1.90598	4.04828	1.00972	-1.61672	0.58848	3.48135	2.81689	1.02674	-0.6948	-0.20855	2.8191	0.09976	2.72054	1.12698	2.58108	0.99557	1.33572	1.02016	2.74248
C22002361	0.94161	2.92019	2.08091	-0.36508	3.82759	1.05832	3.49694	0.87945	4.60454	2.35148	3.91241	-2.07411	5.16678	5.79104	0.51655	2.96909	4.12445	-0.50903	2.14264	4.14434	2.20028	-1.81483	-0.94588	3.24867	3.74869	0.10644	0.97206	3.18273	-2.92987	4.89855	1.85526	2.48734	1.0661	-0.92031	1.01498	4.10988	3.16083	1.49546	-0.90062	-0.75092	3.32382	0.23396	2.66307	2.15841	2.81844	1.20806	2.13961	0.48816	3.00179
C22002412	0.66622	3.43883	2.65251	-0.08276	3.82687	0.93801	3.75677	0.52215	4.19854	1.69257	4.6118	-1.58919	4.27285	6.33921	0.52493	3.4171	4.33289	-0.52193	1.81632	4.53799	0.87057	-1.08614	-1.25357	2.51291	3.91445	0.97954	0.86876	2.31735	-3.08522	4.91197	1.62619	4.35464	0.82363	-1.16038	0.19497	4.57831	3.48098	0.95073	-0.63671	0.18687	3.07098	0.17172	3.25366	1.58815	3.20496	0.50944	1.90994	1.02137	2.99796
C22002362	0.54806	3.66938	2.27741	0.70268	3.90762	1.01757	3.36672	0.53733	4.72858	1.91408	4.94288	-0.95427	4.58058	6.49799	0.81309	3.08239	3.96089	0.15659	1.79373	4.82802	0.76274	-0.97506	-0.84649	2.3775	3.22062	0.77593	0.67557	2.55537	-3.58748	5.36945	1.75373	3.31355	0.85452	-1.57399	0.34599	4.40317	2.90136	1.32828	0.01658	1.12599	2.9385	0.09892	3.08617	1.68722	4.93724	0.40283	1.96794	1.7214	3.01769
C22002379	0.54073	3.36177	4.2427	-0.42948	3.45978	1.21856	3.40178	0.43139	4.81452	1.89043	4.34626	-2.3091	2.4356	4.96754	1.19912	2.58781	3.69356	-0.97112	1.90915	3.4704	1.45298	-1.86309	-1.34921	2.2424	3.74766	0.59465	0.671	2.19533	-3.46628	4.93051	1.71203	4.16905	0.6596	-1.5999	0.34213	3.53673	2.68402	0.98938	-0.83704	-1.06031	2.66061	0.14416	2.63345	1.39612	2.94221	0.47219	1.68078	0.37324	3.12191
C22002413	0.85099	3.36031	2.30023	0.32398	4.0234	1.11487	2.79963	0.34537	4.21004	1.94597	4.18592	0.28787	4.77381	6.1056	0.64798	2.42228	3.94783	0.71758	2.29172	5.56461	1.69109	0.87598	-0.21377	3.17286	3.69596	0.41269	0.81688	2.81085	-2.96932	5.51253	2.08868	2.99819	0.98024	-0.50803	0.44135	3.82307	3.08676	1.07498	1.08314	3.15286	2.75197	0.27457	3.17917	1.81274	5.15715	0.86057	1.90365	2.44388	2.49106
C22002427	0.77247	3.42817	2.3182	-0.07876	3.53203	0.81728	3.08925	0.52597	5.6195	1.88395	4.1799	-2.57935	3.69739	5.4289	1.64277	2.42701	3.58765	-0.86745	2.00122	3.07262	1.95153	-1.77085	-1.1433	3.14372	3.84145	0.95869	1.10767	2.8439	-3.30228	4.62119	1.64458	2.6448	0.42071	-1.56046	1.20905	3.5511	2.5173	1.18451	-0.79798	-1.4273	2.71097	0.20374	2.61728	2.96019	1.99461	0.42798	1.90135	0.66975	3.10665
C22002394	0.81446	3.75168	2.52249	0.05532	3.62308	1.13857	3.40112	0.47144	4.81528	2.07655	4.76262	-2.05617	3.86664	5.54723	0.97635	2.60094	4.11808	-0.77396	1.71535	3.61861	1.63851	-2.03268	-1.14536	3.05215	3.6532	0.53138	0.75138	2.85045	-2.47615	4.51966	1.95189	3.2781	0.97704	-1.3135	0.70483	3.87963	2.8478	1.23815	-0.77452	-0.76137	2.87904	0.11653	2.76492	2.37965	2.33062	1.1636	1.76818	0.64016	3.348
C22002352	1.05781	3.74478	3.07671	-0.34738	3.87299	1.37269	3.5892	0.73178	4.46605	2.50642	5.06998	-0.57889	4.71305	5.37552	0.76766	3.52629	3.69762	0.35744	1.69972	5.39247	2.46649	-0.66581	-0.2893	3.85466	4.40361	1.2224	1.10198	3.27465	-2.38058	4.47228	2.47978	3.99431	1.08377	-0.74467	0.67746	4.71346	2.62842	1.51682	0.40573	2.17518	3.27608	0.46881	3.08041	2.33911	5.65502	0.46595	2.30874	1.51551	3.25413
C22002433	1.53306	3.65541	2.67166	-0.43297	4.43389	1.45079	3.43866	0.87964	4.52294	1.32873	7.31833	-2.2513	3.43944	7.20387	0.63415	3.34761	4.17408	0.33582	2.47985	3.9795	1.11054	-1.27012	-0.53587	3.54956	4.84552	1.13764	1.44079	3.04958	-3.16639	5.25318	2.10632	3.27309	0.85745	-1.03009	1.5086	4.17013	3.83367	1.31823	-0.5724	-0.42221	3.35184	0.31714	3.71015	3.36175	2.92723	0.68631	1.87218	0.91248	3.35438
C22002350	1.21071	3.26414	2.37707	0.2063	4.621	1.45998	3.59625	0.90671	5.27158	2.41594	5.46643	-1.73852	4.60936	6.24791	0.62118	2.63174	4.44162	0.95422	3.03902	3.6886	0.57277	-1.26754	-0.92458	3.28661	4.34009	0.17546	0.84376	3.03607	-2.79369	5.66869	1.99494	2.95013	0.74197	-0.91402	0.97489	3.93948	4.05134	1.57166	-0.65375	-0.28609	3.06093	0.27465	4.36982	2.44164	2.75666	0.76455	1.79612	1.45396	3.47597
C22002420	0.93008	3.16454	4.32897	-0.40525	3.42532	0.76129	3.30156	0.35831	4.13442	1.56911	6.03455	-2.15505	4.68164	5.58009	0.70959	2.42153	3.87217	-0.84645	1.67851	3.71146	0.3159	-1.8127	-1.29854	3.49093	4.05791	0.62787	1.17736	2.94599	-3.00537	5.26037	2.12309	2.49509	0.62765	-1.1497	1.24215	4.05818	2.3323	1.01588	-0.72215	-0.55854	2.95301	0.31077	2.53513	2.8795	2.50263	0.64608	2.1217	0.34855	3.34665
C22002425	0.98122	3.18292	2.27835	-0.33936	3.52477	1.16162	1.99311	0.6717	5.07009	1.78042	4.13908	-2.05137	6.19532	5.03471	0.68524	2.28639	4.24432	-0.80183	1.77407	3.51648	1.68416	-1.65927	-0.84792	2.82799	4.50078	0.21792	0.63775	2.77008	-2.86196	3.53794	2.08783	3.04498	1.04198	-1.24622	0.3046	3.26188	3.06178	0.89208	-0.88283	-0.98064	2.86792	0.26337	2.75386	1.5405	2.18766	1.10073	2.48845	0.48225	2.52732
C22002407	1.02417	3.72014	2.28736	-0.13361	3.61205	1.77543	3.79392	0.48286	4.19916	1.92172	6.61502	-1.8906	3.98703	5.66958	0.30904	2.38033	4.38298	-1.05382	1.88931	3.67742	2.43226	-1.86677	-1.5096	3.77765	3.77473	0.6761	0.74295	2.58629	-2.9132	4.25273	2.03149	3.54906	0.64017	-1.75856	0.86698	3.47744	2.72631	1.21694	-0.77108	-0.66354	2.71954	0.41868	2.40606	2.41946	3.16297	0.851	2.06575	1.04201	2.4544
C22002346	0.10591	2.94027	2.38485	0.17489	3.84662	1.08602	3.23052	0.58283	4.70055	2.07022	6.535	-1.56466	5.21615	5.54713	0.40641	2.60956	4.41307	-0.60309	1.64546	4.07969	1.58995	-1.58103	-1.419	3.05951	3.25193	0.69026	0.75499	2.09042	-3.56597	4.71609	1.66143	3.26061	0.88296	-1.34313	0.7985	4.05013	2.6666	0.77676	-0.67081	-0.34214	2.7113	0.041	2.70681	2.31017	2.63911	1.24655	1.58999	1.15906	3.24912
C22002393	1.32451	3.3282	4.47173	0.1081	3.74815	1.17826	3.40563	0.68093	5.67438	2.27234	5.25289	-2.28618	4.74541	5.29409	0.3738	3.1216	4.67316	-0.73059	1.92638	3.75785	2.46828	-1.23646	-0.85461	3.0685	4.20131	0.21509	0.6324	3.0814	-2.5779	5.36677	1.86672	3.02943	1.29742	-1.00444	0.55949	4.1991	3.08087	0.73463	-0.92756	-1.3111	2.85339	0.2673	3.0017	1.63687	1.74862	1.10188	2.19015	0.26004	3.1074
C22002392	0.73645	2.8374	4.84629	-0.0333	4.19805	1.23254	2.73595	0.62854	4.91487	2.3158	9.23385	-1.94441	4.78116	6.82366	0.78496	2.56751	4.20319	0.1855	2.28106	3.59669	1.49315	-1.90707	-1.09693	3.00181	3.41165	0.93106	1.08028	2.98708	-3.4213	5.05714	1.92112	4.03646	0.61393	-2.04531	1.15031	3.55861	3.26569	0.74399	-0.8803	-0.85742	2.59681	0.10518	3.05497	2.32825	3.12702	1.19946	1.9977	1.22314	2.6794
C22002424	1.72812	3.63436	5.18048	0.04298	3.92052	1.44252	3.87525	0.68642	5.82622	2.71876	5.16389	-1.97967	5.45006	5.52092	0.66929	3.231	4.4799	-0.32463	1.88858	4.03695	1.98594	-0.59073	-0.67966	3.21642	4.41338	0.08825	1.05752	2.97817	-2.34668	6.15423	2.09037	3.39034	1.37427	-0.52833	0.96056	4.99425	3.40371	1.69385	-0.84242	0.13948	3.42019	0.59845	3.13491	2.21478	3.46395	1.19275	1.98577	1.59499	3.53104
C22002353	0.67252	3.67515	2.78445	0.18133	4.55622	1.54967	3.58869	0.78666	4.31213	2.34366	3.93049	-2.51114	4.36288	8.25474	0.99618	2.56233	4.159	0.39916	3.32657	2.74233	1.87594	-1.41663	0.43048	3.51087	3.74855	0.99799	4.33041	2.99429	-3.01905	5.74736	1.89535	3.86813	0.8994	-0.87687	4.41534	3.76655	4.29051	1.394	-0.34524	0.68211	2.82191	0.33304	4.08829	4.98837	1.54673	0.94037	1.52772	1.684	3.30168
C22002356	1.4646	4.0409	3.00331	0.3063	4.13852	1.47532	3.64986	1.19786	5.87438	2.21287	5.29798	-1.80158	4.56521	5.81796	0.8559	3.09627	4.42719	-0.38382	2.07144	4.63512	1.79516	-0.66634	-0.38352	3.59856	4.41382	0.31832	1.17645	2.97865	-2.81589	5.47973	2.18088	3.70533	1.44708	-0.20001	1.7227	4.42792	3.34978	1.75059	-0.71649	-0.16994	3.37062	0.7356	3.33281	2.90822	3.80348	1.38135	2.64871	2.0961	4.98806
C22002355	1.22954	3.48354	3.1576	-0.0872	3.94229	1.94456	4.05572	0.97525	4.78048	1.49987	7.49809	-1.69755	5.00756	6.37177	1.13359	3.20287	4.39972	-0.03431	2.49875	4.41073	1.46524	-1.13724	-0.66799	3.68041	4.123	0.32164	1.22921	3.22669	-3.10456	5.5294	2.62276	3.47119	1.14007	-0.65019	1.50766	4.43405	3.54291	1.70814	-0.53187	0.30285	2.89624	0.44892	3.25365	2.5273	4.16296	1.05114	2.14072	1.54712	4.14341
C22002351	0.74571	2.99415	2.37232	-0.07286	3.92264	1.19987	3.18733	0.76602	4.41908	2.3164	4.98995	0.14044	6.03361	6.12288	-0.03512	3.30381	4.83013	0.98779	2.3267	5.59463	1.73808	0.00669	0.08802	3.56474	3.136	1.27401	2.11904	2.4672	-3.17095	5.01363	1.03923	2.97581	0.79642	0.03784	2.91112	4.29925	3.29496	1.55861	0.38168	3.16983	3.16973	0.10815	3.3633	4.56328	5.40804	0.96522	1.60666	1.53593	3.13703
C22002415	0.74251	3.33627	2.55761	-0.30717	3.2774	1.30923	3.27725	0.40662	4.32932	1.97768	6.5439	-2.1698	3.98999	5.40096	1.58619	2.75221	4.02763	-0.96848	1.46629	3.37994	1.19953	-2.04396	-1.19585	3.66225	4.02356	0.40189	0.91645	3.24364	-3.22902	3.6575	1.65674	3.37325	0.84041	-1.27992	1.09828	3.97609	2.49851	1.16417	-0.8213	-1.29253	4.55846	0.07726	2.37848	2.66646	2.62918	1.07178	1.97138	0.25497	3.31171
C22002359	1.06652	3.37064	2.6371	0.0651	3.53791	1.53003	3.71252	0.61312	4.71619	2.14824	7.30976	-1.89181	5.90247	4.87333	0.63229	2.96291	4.16845	-0.74737	1.77916	3.33041	1.80252	-1.79337	-1.00423	3.28171	4.04232	0.63656	1.15846	2.68205	-2.9609	4.94226	2.19084	3.71198	0.9797	-1.26938	0.98994	4.27061	2.58921	1.08426	-0.93681	-0.70853	2.69193	0.20359	2.58722	2.4799	2.46346	1.07371	1.93996	1.303	3.50564
LOD	0.31528	-0.7296	-0.57544	0.33269	0.59235	-0.44354	0.39808	-3.2797	-0.24087	-0.48473	-0.8166	-3.14816	0.09775	-0.1535	-0.58707	-0.62309	-0.4147	-1.83378	-0.19734	0.03667	-0.48754	-3.69191	-4.28304	-0.429	0.23227	1.24974	-0.32761	-0.54937	-6.642	-0.11176	0.25988	0.12657	-0.4916	-6.19734	-0.6047	-0.26597	-0.62723	-0.52096	-0.74618	-1.51941	-0.40411	0.00355	-0.19641	-0.1826	-0.83823	-0.31354	0.16363	-0.01437	-0.6511
[truncated: 43 more columns]
